# Supplementary material for: Methionine-driven YTHDF1 expression facilitates bladder cancer progression by attenuating RIG-I-modulated immune responses and enhancing the eIF5B-PD-L1 axis
Source: Cell Death Differ. 2024 Dec 13;32(4):776–91. doi: 10.1038/s41418-024-01434-y (PMC11982326; doi:10.1038/s41418-024-01434-y)
Supplement: Supplementary file 2 — Table S1 [file 41418_2024_1434_MOESM2_ESM.xlsx]

## Sheet: Sheet1
NAME	Forward Sequence (5'-3')	Reverse Sequence (5'-3')
sh(si)-YTHDF1 #Human 1	GGATACAGTTCATGACAATGA	TCATTGTCATGAACTGTATCC
sh(si)-YTHDF1 #Human 2	GCACTGACTGGTGTCCTTTCT	AGAAAGGACACCAGTCAGTGC
sh-DDX58 #Human	CCATGTGAAGTACAAGACATT	AATGTCTTGTACTTCACATGG
sg-DDX58 #Human	CACCGTTGCAGGCTGCGTCGCTGCT	AAACAGCAGCGACGCAGCCTGCAAC
sh-MAVS #Human	GCCATCCCAAGGAATCCAGAT	ATCTGGATTCCTTGGGATGGC
sh-IFNAR1 #Human	GCCAAGATTCAGGAAATTATT	AATAATTTCCTGAATCTTGGC
si-TRIF-1	TTGGGAGCCACATGTCATTTG	CAAATGACATGTGGCTCCCAA
si-TRIF-2	TTGTCCGGGAGCCCTTCATTT	AAATGAAGGGCTCCCGGACAA
si-MAVS-1	GCCATCCCAAGGAATCCAGAT	ATCTGGATTCCTTGGGATGGC
si-MAVS-2	GCCATCCAAAGTGCCTACTAG	CTAGTAGGCACTTTGGATGGC
si-STING-1	GTCCAGGACTTGACATCTTAA	TTAAGATGTCAAGTCCTGGAC
si-STING-2	GCCCGGATTCGAACTTACAAT	ATTGTAAGTTCGAATCCGGGC
sh-Ythdf1 #Mouse 1	GGACAGTCCAATCCGAGTAAC	GTTACTCGGATTGGACTGTCC
sh-Ythdf1 #Mouse 2	TTACCAGCACAGGTTTAATTT	AAATTAAACCTGTGCTGGTAA
sh-Ifnar1 #Mouse 1	GAATGAGGTTGATCCGTTTAT	ATAAACGGATCAACCTCATTC
