# Supplementary material for: Methionine-driven YTHDF1 expression facilitates bladder cancer progression by attenuating RIG-I-modulated immune responses and enhancing the eIF5B-PD-L1 axis
Source: Cell Death Differ. 2024 Dec 13;32(4):776–91. doi: 10.1038/s41418-024-01434-y (PMC11982326; doi:10.1038/s41418-024-01434-y)
Supplement: Supplementary file 3 — Table S2 [file 41418_2024_1434_MOESM3_ESM.xlsx]

## Sheet: Sheet1
Name	Forward Sequence (5'-3')	Reverse Sequence (5'-3')
hDDX58	CTGGACCCTACCTACATCCTG	GGCATCCAAAAAGCCACGG
hGAPDH	GGAGCGAGATCCCTCCAAAAT	GGCTGTTGTCATACTTCTCATGG
hISG15	CGCAGATCACCCAGAAGATCG	TTCGTCGCATTTGTCCACCA
hIFNB	GCTTGGATTCCTACAAAGAAGCA	ATAGATGGTCAATGCGGCGTC
hCXCL10	GTGGCATTCAAGGAGTACCTC	TGATGGCCTTCGATTCTGGATT
hMX1	GGACATCACTGCTCTCATGC	TTTATGGCCTTCTTGAAAATTG
hIFI6	GGTCTGCGATCCTGAATGGG	TCACTATCGAGATACTTGTGGGT
hISG20	ATCCCAGCCCTATTCCTGGT	CAGACCCTCCTCCCCATACA
hYTHDF1	CACGATGCTGTTTTTGGGCA	CTGAGGGCTCTGATACTGCG
hMAVS	CACAGCAAGAGACCAGGGAC	GGATGGTGCTGGATTGGTGA
