# Supplementary material for: Methionine-driven YTHDF1 expression facilitates bladder cancer progression by attenuating RIG-I-modulated immune responses and enhancing the eIF5B-PD-L1 axis
Source: Cell Death Differ. 2024 Dec 13;32(4):776–91. doi: 10.1038/s41418-024-01434-y (PMC11982326; doi:10.1038/s41418-024-01434-y)
Supplement: Supplementary file 4 — Table S3 [file 41418_2024_1434_MOESM4_ESM.xlsx]

## Sheet: sheet1
GeneUID
